# Supplementary material for: Short-Term Effect of SARS-CoV-2 Spike Protein Receptor-Binding Domain-Specific Antibody Induction on Neutrophil-Mediated Immune Response in Mice
Source: Int J Mol Sci. 2022 Jul 26;23(15):8234. doi: 10.3390/ijms23158234 (PMC9331224; doi:10.3390/ijms23158234)
Supplement: Supplementary file 1 [file ijms-23-08234-s001.zip]

Archive with 1 entries (1 files):
- ijms-1820121-supplementary.pdf
